# Supplementary material for: Investigation into the Simulation and Mechanisms of Metal–Organic Framework Membrane for Natural Gas Dehydration
Source: Nanomaterials (Basel). 2024 Sep 30;14(19):1583. doi: 10.3390/nano14191583 (PMC11478295; doi:10.3390/nano14191583)
Supplement: Supplementary file 1 [file nanomaterials-14-01583-s001.zip]

Archive with 1 entries (1 files):
- nanomaterials-3210382-supplementary.pdf
